# Supplementary material for: Quantifying rate-limiting genetic variation in breast and ovarian tumourigenesis
Source: eBioMedicine. 2026 Feb 21;125:106181. doi: 10.1016/j.ebiom.2026.106181 (PMC12945530; doi:10.1016/j.ebiom.2026.106181)
Supplement: Supplementary Table S3 [file mmc4.xlsx]

## Sheet: combined_ks_test
Group	Driver	D	95% D_low	95% D_high	p
BRCA|BRCA1|amplification	1	0.546	0.5361	0.556	< 0.001
BRCA|BRCA1|amplification	2	0.422	0.4148	0.4316	< 0.001
BRCA|BRCA1|amplification	3	0.4219	0.4118	0.4315	< 0.001
BRCA|BRCA1|amplification	4	0.4218	0.4116	0.4314	< 0.001
BRCA|BRCA1|amplification	5	0.4217	0.4116	0.4313	< 0.001
BRCA|BRCA1|amplification	6	0.4217	0.4116	0.4313	< 0.001
BRCA|BRCA1|amplification	7	0.4217	0.4116	0.4313	< 0.001
BRCA|BRCA1|amplification	8	0.4217	0.4116	0.4313	< 0.001
BRCA|BRCA1|amplification	9	0.4217	0.4116	0.4313	< 0.001
BRCA|BRCA1|amplification	10	0.4217	0.4116	0.4313	< 0.001
BRCA|BRCA1|amplification	11	0.4217	0.4116	0.4313	< 0.001
BRCA|BRCA1|amplification	12	0.4217	0.4116	0.4313	< 0.001
BRCA|BRCA1|amplification	13	0.4217	0.4116	0.4313	< 0.001
BRCA|BRCA1|amplification	14	0.4217	0.4116	0.4313	< 0.001
BRCA|BRCA1|amplification	15	0.4217	0.4116	0.4313	< 0.001
BRCA|BRCA1|amplification	16	0.4217	0.4116	0.4313	< 0.001
BRCA|BRCA1|amplificationseg	1	0.5518	0.542	0.5618	< 0.001
BRCA|BRCA1|amplificationseg	2	0.4699	0.4597	0.4804	< 0.001
BRCA|BRCA1|amplificationseg	3	0.422	0.4118	0.4316	< 0.001
BRCA|BRCA1|amplificationseg	4	0.4218	0.4117	0.4315	< 0.001
BRCA|BRCA1|amplificationseg	5	0.4217	0.4116	0.4314	< 0.001
BRCA|BRCA1|amplificationseg	6	0.4217	0.4116	0.4313	< 0.001
BRCA|BRCA1|amplificationseg	7	0.4217	0.4116	0.4313	< 0.001
BRCA|BRCA1|amplificationseg	8	0.4217	0.4116	0.4313	< 0.001
BRCA|BRCA1|amplificationseg	9	0.4217	0.4116	0.4313	< 0.001
BRCA|BRCA1|amplificationseg	10	0.4217	0.4116	0.4313	< 0.001
BRCA|BRCA1|amplificationseg	11	0.4217	0.4116	0.4313	< 0.001
BRCA|BRCA1|amplificationseg	12	0.4217	0.4116	0.4313	< 0.001
BRCA|BRCA1|amplificationseg	13	0.4217	0.4116	0.4313	< 0.001
BRCA|BRCA1|amplificationseg	14	0.4217	0.4116	0.4313	< 0.001
BRCA|BRCA1|amplificationseg	15	0.4217	0.4116	0.4313	< 0.001
BRCA|BRCA1|amplificationseg	16	0.4217	0.4116	0.4313	< 0.001
BRCA|BRCA1|cna	1	0.5649	0.5551	0.5749	< 0.001
BRCA|BRCA1|cna	2	0.547	0.5371	0.557	< 0.001
BRCA|BRCA1|cna	3	0.5315	0.5219	0.5418	< 0.001
BRCA|BRCA1|cna	4	0.5188	0.5089	0.5294	< 0.001
BRCA|BRCA1|cna	5	0.5083	0.4982	0.5187	< 0.001
BRCA|BRCA1|cna	6	0.4989	0.489	0.5092	< 0.001
BRCA|BRCA1|cna	7	0.4909	0.4809	0.5013	< 0.001
BRCA|BRCA1|cna	8	0.4839	0.4735	0.494	< 0.001
BRCA|BRCA1|cna	9	0.475	0.465	0.4858	< 0.001
BRCA|BRCA1|cna	10	0.4691	0.4585	0.4792	< 0.001
BRCA|BRCA1|cna	11	0.4614	0.4514	0.472	< 0.001
BRCA|BRCA1|cna	12	0.4553	0.445	0.4659	< 0.001
BRCA|BRCA1|cna	13	0.4497	0.4397	0.4601	< 0.001
BRCA|BRCA1|cna	14	0.444	0.4348	0.4546	< 0.001
BRCA|BRCA1|cna	15	0.4387	0.431	0.4494	< 0.001
BRCA|BRCA1|cna	16	0.4337	0.4278	0.4444	< 0.001
BRCA|BRCA1|cnaseg	1	0.5575	0.5477	0.5675	< 0.001
BRCA|BRCA1|cnaseg	2	0.5017	0.4924	0.5122	< 0.001
BRCA|BRCA1|cnaseg	3	0.4503	0.4401	0.4606	< 0.001
BRCA|BRCA1|cnaseg	4	0.422	0.4125	0.4317	< 0.001
BRCA|BRCA1|cnaseg	5	0.422	0.4118	0.4317	< 0.001
BRCA|BRCA1|cnaseg	6	0.422	0.4118	0.4316	< 0.001
BRCA|BRCA1|cnaseg	7	0.4219	0.4117	0.4315	< 0.001
BRCA|BRCA1|cnaseg	8	0.4219	0.4117	0.4315	< 0.001
BRCA|BRCA1|cnaseg	9	0.4219	0.4117	0.4315	< 0.001
BRCA|BRCA1|cnaseg	10	0.4219	0.4117	0.4315	< 0.001
BRCA|BRCA1|cnaseg	11	0.4219	0.4117	0.4315	< 0.001
BRCA|BRCA1|cnaseg	12	0.4219	0.4117	0.4315	< 0.001
BRCA|BRCA1|cnaseg	13	0.4218	0.4117	0.4315	< 0.001
BRCA|BRCA1|cnaseg	14	0.4217	0.4116	0.4314	< 0.001
BRCA|BRCA1|cnaseg	15	0.4217	0.4116	0.4314	< 0.001
BRCA|BRCA1|cnaseg	16	0.4217	0.4116	0.4314	< 0.001
BRCA|BRCA1|deletion	1	0.5433	0.5334	0.5535	< 0.001
BRCA|BRCA1|deletion	2	0.4679	0.4576	0.4783	< 0.001
BRCA|BRCA1|deletion	3	0.4217	0.4192	0.4325	< 0.001
BRCA|BRCA1|deletion	4	0.4217	0.4116	0.4313	< 0.001
BRCA|BRCA1|deletion	5	0.4217	0.4116	0.4313	< 0.001
BRCA|BRCA1|deletion	6	0.4217	0.4116	0.4313	< 0.001
BRCA|BRCA1|deletion	7	0.4217	0.4116	0.4313	< 0.001
BRCA|BRCA1|deletion	8	0.4217	0.4116	0.4313	< 0.001
BRCA|BRCA1|deletion	9	0.4217	0.4116	0.4313	< 0.001
BRCA|BRCA1|deletion	10	0.4217	0.4116	0.4313	< 0.001
BRCA|BRCA1|deletion	11	0.4217	0.4116	0.4313	< 0.001
BRCA|BRCA1|deletion	12	0.4217	0.4116	0.4313	< 0.001
BRCA|BRCA1|deletion	13	0.4217	0.4116	0.4313	< 0.001
BRCA|BRCA1|deletion	14	0.4217	0.4116	0.4313	< 0.001
BRCA|BRCA1|deletion	15	0.4217	0.4116	0.4313	< 0.001
BRCA|BRCA1|deletion	16	0.4217	0.4116	0.4313	< 0.001
BRCA|BRCA1|deletionseg	1	0.5541	0.5443	0.5642	< 0.001
BRCA|BRCA1|deletionseg	2	0.5157	0.5059	0.5267	< 0.001
BRCA|BRCA1|deletionseg	3	0.5023	0.4922	0.5133	< 0.001
BRCA|BRCA1|deletionseg	4	0.4915	0.4816	0.5028	< 0.001
BRCA|BRCA1|deletionseg	5	0.4831	0.4731	0.4947	< 0.001
BRCA|BRCA1|deletionseg	6	0.477	0.4665	0.4885	< 0.001
BRCA|BRCA1|deletionseg	7	0.4711	0.4607	0.4827	< 0.001
BRCA|BRCA1|deletionseg	8	0.4662	0.4556	0.4779	< 0.001
BRCA|BRCA1|deletionseg	9	0.4609	0.4509	0.4728	< 0.001
BRCA|BRCA1|deletionseg	10	0.4575	0.4469	0.4692	< 0.001
BRCA|BRCA1|deletionseg	11	0.4534	0.4431	0.4653	< 0.001
BRCA|BRCA1|deletionseg	12	0.4498	0.4397	0.4616	< 0.001
BRCA|BRCA1|deletionseg	13	0.447	0.4366	0.4587	< 0.001
BRCA|BRCA1|deletionseg	14	0.4442	0.434	0.4557	< 0.001
BRCA|BRCA1|deletionseg	15	0.4412	0.4316	0.4529	< 0.001
BRCA|BRCA1|deletionseg	16	0.4387	0.4297	0.4501	< 0.001
BRCA|BRCA1|indel_deletion	1	0.4824	0.4724	0.4928	< 0.001
BRCA|BRCA1|indel_deletion	2	0.451	0.4413	0.4626	< 0.001
BRCA|BRCA1|indel_deletion	3	0.6449	0.6355	0.6556	< 0.001
BRCA|BRCA1|indel_deletion	4	0.7903	0.7824	0.7984	< 0.001
BRCA|BRCA1|indel_deletion	5	0.8497	0.843	0.857	< 0.001
BRCA|BRCA1|indel_deletion	6	0.8843	0.8779	0.8906	< 0.001
BRCA|BRCA1|indel_deletion	7	0.9031	0.8977	0.9091	< 0.001
BRCA|BRCA1|indel_deletion	8	0.9244	0.9192	0.9297	< 0.001
BRCA|BRCA1|indel_deletion	9	0.9342	0.9295	0.9393	< 0.001
BRCA|BRCA1|indel_deletion	10	0.9388	0.9343	0.9438	< 0.001
BRCA|BRCA1|indel_deletion	11	0.9453	0.9409	0.9498	< 0.001
BRCA|BRCA1|indel_deletion	12	0.9505	0.9465	0.955	< 0.001
BRCA|BRCA1|indel_deletion	13	0.9565	0.9524	0.9605	< 0.001
BRCA|BRCA1|indel_deletion	14	0.9598	0.956	0.9638	< 0.001
BRCA|BRCA1|indel_deletion	15	0.961	0.9573	0.9649	< 0.001
BRCA|BRCA1|indel_deletion	16	0.9625	0.9591	0.9665	< 0.001
BRCA|BRCA1|indel_insertion	1	0.5561	0.5461	0.5664	< 0.001
BRCA|BRCA1|indel_insertion	2	0.5289	0.5184	0.5395	< 0.001
BRCA|BRCA1|indel_insertion	3	0.5108	0.4998	0.5214	< 0.001
BRCA|BRCA1|indel_insertion	4	0.4948	0.4842	0.5055	< 0.001
BRCA|BRCA1|indel_insertion	5	0.4818	0.4709	0.4921	< 0.001
BRCA|BRCA1|indel_insertion	6	0.4684	0.4577	0.4791	< 0.001
BRCA|BRCA1|indel_insertion	7	0.4565	0.4462	0.4675	< 0.001
BRCA|BRCA1|indel_insertion	8	0.449	0.4382	0.4606	< 0.001
BRCA|BRCA1|indel_insertion	9	0.445	0.4342	0.4567	< 0.001
BRCA|BRCA1|indel_insertion	10	0.4417	0.4318	0.4535	< 0.001
BRCA|BRCA1|indel_insertion	11	0.4383	0.4294	0.4501	< 0.001
BRCA|BRCA1|indel_insertion	12	0.4356	0.4277	0.4473	< 0.001
BRCA|BRCA1|indel_insertion	13	0.4332	0.426	0.4449	< 0.001
BRCA|BRCA1|indel_insertion	14	0.4307	0.4247	0.4424	< 0.001
BRCA|BRCA1|indel_insertion	15	0.428	0.4232	0.4396	< 0.001
BRCA|BRCA1|indel_insertion	16	0.4256	0.422	0.4376	< 0.001
BRCA|BRCA1|indelseg_deletion	1	0.5492	0.5394	0.5594	< 0.001
BRCA|BRCA1|indelseg_deletion	2	0.436	0.4294	0.4466	< 0.001
BRCA|BRCA1|indelseg_deletion	3	0.4235	0.4135	0.4331	< 0.001
BRCA|BRCA1|indelseg_deletion	4	0.4234	0.4134	0.433	< 0.001
BRCA|BRCA1|indelseg_deletion	5	0.4233	0.4134	0.4329	< 0.001
BRCA|BRCA1|indelseg_deletion	6	0.4233	0.4133	0.4329	< 0.001
BRCA|BRCA1|indelseg_deletion	7	0.4232	0.4131	0.4327	< 0.001
BRCA|BRCA1|indelseg_deletion	8	0.4228	0.4128	0.4324	< 0.001
BRCA|BRCA1|indelseg_deletion	9	0.4227	0.4127	0.4323	< 0.001
BRCA|BRCA1|indelseg_deletion	10	0.4225	0.4126	0.4322	< 0.001
BRCA|BRCA1|indelseg_deletion	11	0.4224	0.4125	0.4321	< 0.001
BRCA|BRCA1|indelseg_deletion	12	0.4224	0.4124	0.432	< 0.001
BRCA|BRCA1|indelseg_deletion	13	0.4224	0.4124	0.432	< 0.001
BRCA|BRCA1|indelseg_deletion	14	0.4224	0.4124	0.432	< 0.001
BRCA|BRCA1|indelseg_deletion	15	0.4224	0.4124	0.432	< 0.001
BRCA|BRCA1|indelseg_deletion	16	0.4224	0.4124	0.432	< 0.001
BRCA|BRCA1|indelseg_insertion	1	0.5651	0.5551	0.5753	< 0.001
BRCA|BRCA1|indelseg_insertion	2	0.5464	0.5364	0.5567	< 0.001
BRCA|BRCA1|indelseg_insertion	3	0.5328	0.5228	0.5434	< 0.001
BRCA|BRCA1|indelseg_insertion	4	0.5239	0.5134	0.5344	< 0.001
BRCA|BRCA1|indelseg_insertion	5	0.5163	0.5059	0.5271	< 0.001
BRCA|BRCA1|indelseg_insertion	6	0.5096	0.4991	0.5203	< 0.001
BRCA|BRCA1|indelseg_insertion	7	0.5034	0.493	0.5142	< 0.001
BRCA|BRCA1|indelseg_insertion	8	0.4981	0.4875	0.5087	< 0.001
BRCA|BRCA1|indelseg_insertion	9	0.4937	0.483	0.5043	< 0.001
BRCA|BRCA1|indelseg_insertion	10	0.4895	0.4789	0.5002	< 0.001
BRCA|BRCA1|indelseg_insertion	11	0.4856	0.4752	0.4963	< 0.001
BRCA|BRCA1|indelseg_insertion	12	0.482	0.4715	0.493	< 0.001
BRCA|BRCA1|indelseg_insertion	13	0.4786	0.4684	0.4897	< 0.001
BRCA|BRCA1|indelseg_insertion	14	0.4759	0.4658	0.4872	< 0.001
BRCA|BRCA1|indelseg_insertion	15	0.4733	0.4632	0.4845	< 0.001
BRCA|BRCA1|indelseg_insertion	16	0.471	0.4608	0.4826	< 0.001
BRCA|BRCA1|snv	1	0.5565	0.5469	0.5668	< 0.001
BRCA|BRCA1|snv	2	0.5021	0.4923	0.5124	< 0.001
BRCA|BRCA1|snv	3	0.4472	0.4386	0.4574	< 0.001
BRCA|BRCA1|snv	4	0.4323	0.4228	0.4428	< 0.001
BRCA|BRCA1|snv	5	0.4342	0.4247	0.4445	< 0.001
BRCA|BRCA1|snv	6	0.4356	0.426	0.4459	< 0.001
BRCA|BRCA1|snv	7	0.4366	0.427	0.447	< 0.001
BRCA|BRCA1|snv	8	0.4378	0.4282	0.448	< 0.001
BRCA|BRCA1|snv	9	0.4398	0.43	0.4499	< 0.001
BRCA|BRCA1|snv	10	0.4409	0.4312	0.4511	< 0.001
BRCA|BRCA1|snv	11	0.4419	0.4323	0.4522	< 0.001
BRCA|BRCA1|snv	12	0.4433	0.4337	0.4537	< 0.001
BRCA|BRCA1|snv	13	0.4447	0.4352	0.4553	< 0.001
BRCA|BRCA1|snv	14	0.4463	0.4367	0.4567	< 0.001
BRCA|BRCA1|snv	15	0.448	0.4382	0.4584	< 0.001
BRCA|BRCA1|snv	16	0.4492	0.4395	0.4598	< 0.001
BRCA|BRCA2|amplification	1	0.5222	0.5124	0.5324	< 0.001
BRCA|BRCA2|amplification	2	0.4461	0.4419	0.4573	< 0.001
BRCA|BRCA2|amplification	3	0.4394	0.4296	0.4492	< 0.001
BRCA|BRCA2|amplification	4	0.4393	0.4296	0.4492	< 0.001
BRCA|BRCA2|amplification	5	0.4392	0.4294	0.4491	< 0.001
BRCA|BRCA2|amplification	6	0.4392	0.4294	0.4491	< 0.001
BRCA|BRCA2|amplification	7	0.4392	0.4294	0.4491	< 0.001
BRCA|BRCA2|amplification	8	0.4392	0.4293	0.4491	< 0.001
BRCA|BRCA2|amplification	9	0.4392	0.4293	0.4491	< 0.001
BRCA|BRCA2|amplification	10	0.4392	0.4293	0.4491	< 0.001
BRCA|BRCA2|amplification	11	0.4392	0.4293	0.4491	< 0.001
BRCA|BRCA2|amplification	12	0.4392	0.4293	0.4491	< 0.001
BRCA|BRCA2|amplification	13	0.4392	0.4293	0.4491	< 0.001
BRCA|BRCA2|amplification	14	0.4392	0.4293	0.4491	< 0.001
BRCA|BRCA2|amplification	15	0.4392	0.4293	0.4491	< 0.001
BRCA|BRCA2|amplification	16	0.4392	0.4293	0.4491	< 0.001
BRCA|BRCA2|amplificationseg	1	0.5218	0.5119	0.532	< 0.001
BRCA|BRCA2|amplificationseg	2	0.4398	0.4301	0.4496	< 0.001
BRCA|BRCA2|amplificationseg	3	0.4396	0.4298	0.4494	< 0.001
BRCA|BRCA2|amplificationseg	4	0.4395	0.4298	0.4494	< 0.001
BRCA|BRCA2|amplificationseg	5	0.4395	0.4298	0.4494	< 0.001
BRCA|BRCA2|amplificationseg	6	0.4394	0.4297	0.4493	< 0.001
BRCA|BRCA2|amplificationseg	7	0.4394	0.4297	0.4492	< 0.001
BRCA|BRCA2|amplificationseg	8	0.4394	0.4296	0.4492	< 0.001
BRCA|BRCA2|amplificationseg	9	0.4394	0.4296	0.4492	< 0.001
BRCA|BRCA2|amplificationseg	10	0.4394	0.4296	0.4492	< 0.001
BRCA|BRCA2|amplificationseg	11	0.4394	0.4296	0.4492	< 0.001
BRCA|BRCA2|amplificationseg	12	0.4394	0.4296	0.4492	< 0.001
BRCA|BRCA2|amplificationseg	13	0.4394	0.4296	0.4492	< 0.001
BRCA|BRCA2|amplificationseg	14	0.4394	0.4296	0.4492	< 0.001
BRCA|BRCA2|amplificationseg	15	0.4394	0.4296	0.4492	< 0.001
BRCA|BRCA2|amplificationseg	16	0.4393	0.4295	0.4492	< 0.001
BRCA|BRCA2|cna	1	0.5405	0.5306	0.5506	< 0.001
BRCA|BRCA2|cna	2	0.5005	0.4905	0.5106	< 0.001
BRCA|BRCA2|cna	3	0.4731	0.4626	0.4836	< 0.001
BRCA|BRCA2|cna	4	0.4487	0.4434	0.4595	< 0.001
BRCA|BRCA2|cna	5	0.4397	0.4337	0.4496	< 0.001
BRCA|BRCA2|cna	6	0.4396	0.4299	0.4495	< 0.001
BRCA|BRCA2|cna	7	0.4396	0.4299	0.4495	< 0.001
BRCA|BRCA2|cna	8	0.4396	0.4298	0.4494	< 0.001
BRCA|BRCA2|cna	9	0.4396	0.4298	0.4494	< 0.001
BRCA|BRCA2|cna	10	0.4396	0.4298	0.4494	< 0.001
BRCA|BRCA2|cna	11	0.4396	0.4298	0.4494	< 0.001
BRCA|BRCA2|cna	12	0.4396	0.4298	0.4494	< 0.001
BRCA|BRCA2|cna	13	0.4396	0.4298	0.4494	< 0.001
BRCA|BRCA2|cna	14	0.4396	0.4298	0.4494	< 0.001
BRCA|BRCA2|cna	15	0.4395	0.4298	0.4494	< 0.001
BRCA|BRCA2|cna	16	0.4395	0.4298	0.4494	< 0.001
BRCA|BRCA2|cnaseg	1	0.5322	0.5222	0.5422	< 0.001
BRCA|BRCA2|cnaseg	2	0.4658	0.4559	0.4761	< 0.001
BRCA|BRCA2|cnaseg	3	0.4408	0.431	0.451	< 0.001
BRCA|BRCA2|cnaseg	4	0.4406	0.4308	0.4508	< 0.001
BRCA|BRCA2|cnaseg	5	0.4405	0.4307	0.4506	< 0.001
BRCA|BRCA2|cnaseg	6	0.4402	0.4305	0.4504	< 0.001
BRCA|BRCA2|cnaseg	7	0.4401	0.4305	0.4504	< 0.001
BRCA|BRCA2|cnaseg	8	0.44	0.4304	0.4502	< 0.001
BRCA|BRCA2|cnaseg	9	0.4399	0.4304	0.4502	< 0.001
BRCA|BRCA2|cnaseg	10	0.4399	0.4304	0.4501	< 0.001
BRCA|BRCA2|cnaseg	11	0.4399	0.4303	0.4501	< 0.001
BRCA|BRCA2|cnaseg	12	0.4399	0.4303	0.4501	< 0.001
BRCA|BRCA2|cnaseg	13	0.4399	0.4303	0.4501	< 0.001
BRCA|BRCA2|cnaseg	14	0.4399	0.4303	0.45	< 0.001
BRCA|BRCA2|cnaseg	15	0.4399	0.4303	0.45	< 0.001
BRCA|BRCA2|cnaseg	16	0.4398	0.4302	0.45	< 0.001
BRCA|BRCA2|deletion	1	0.4984	0.4883	0.5084	< 0.001
BRCA|BRCA2|deletion	2	0.4395	0.4298	0.4495	< 0.001
BRCA|BRCA2|deletion	3	0.4393	0.4296	0.4492	< 0.001
BRCA|BRCA2|deletion	4	0.4393	0.4296	0.4492	< 0.001
BRCA|BRCA2|deletion	5	0.4393	0.4295	0.4492	< 0.001
BRCA|BRCA2|deletion	6	0.4393	0.4295	0.4491	< 0.001
BRCA|BRCA2|deletion	7	0.4392	0.4295	0.4491	< 0.001
BRCA|BRCA2|deletion	8	0.4622	0.4517	0.4732	< 0.001
BRCA|BRCA2|deletion	9	0.501	0.4902	0.5113	< 0.001
BRCA|BRCA2|deletion	10	0.5283	0.5185	0.539	< 0.001
BRCA|BRCA2|deletion	11	0.5503	0.5402	0.5607	< 0.001
BRCA|BRCA2|deletion	12	0.5735	0.5632	0.5837	< 0.001
BRCA|BRCA2|deletion	13	0.5912	0.5817	0.6021	< 0.001
BRCA|BRCA2|deletion	14	0.6093	0.599	0.6195	< 0.001
BRCA|BRCA2|deletion	15	0.6237	0.6135	0.6338	< 0.001
BRCA|BRCA2|deletion	16	0.6362	0.6262	0.6461	< 0.001
BRCA|BRCA2|deletionseg	1	0.5247	0.515	0.5348	< 0.001
BRCA|BRCA2|deletionseg	2	0.4414	0.4324	0.4514	< 0.001
BRCA|BRCA2|deletionseg	3	0.441	0.4313	0.451	< 0.001
BRCA|BRCA2|deletionseg	4	0.4406	0.431	0.4507	< 0.001
BRCA|BRCA2|deletionseg	5	0.4404	0.4307	0.4505	< 0.001
BRCA|BRCA2|deletionseg	6	0.4404	0.4306	0.4504	< 0.001
BRCA|BRCA2|deletionseg	7	0.4403	0.4306	0.4504	< 0.001
BRCA|BRCA2|deletionseg	8	0.4402	0.4305	0.4502	< 0.001
BRCA|BRCA2|deletionseg	9	0.4402	0.4305	0.4502	< 0.001
BRCA|BRCA2|deletionseg	10	0.4401	0.4304	0.4501	< 0.001
BRCA|BRCA2|deletionseg	11	0.4401	0.4304	0.45	< 0.001
BRCA|BRCA2|deletionseg	12	0.4401	0.4304	0.45	< 0.001
BRCA|BRCA2|deletionseg	13	0.4401	0.4304	0.45	< 0.001
BRCA|BRCA2|deletionseg	14	0.4401	0.4304	0.45	< 0.001
BRCA|BRCA2|deletionseg	15	0.4401	0.4304	0.45	< 0.001
BRCA|BRCA2|deletionseg	16	0.4401	0.4304	0.45	< 0.001
BRCA|BRCA2|indel_deletion	1	0.4464	0.4367	0.4567	< 0.001
BRCA|BRCA2|indel_deletion	2	0.4908	0.481	0.5015	< 0.001
BRCA|BRCA2|indel_deletion	3	0.6351	0.6248	0.6459	< 0.001
BRCA|BRCA2|indel_deletion	4	0.7743	0.7659	0.7832	< 0.001
BRCA|BRCA2|indel_deletion	5	0.8571	0.8504	0.8646	< 0.001
BRCA|BRCA2|indel_deletion	6	0.8954	0.8901	0.9017	< 0.001
BRCA|BRCA2|indel_deletion	7	0.9234	0.9187	0.9289	< 0.001
BRCA|BRCA2|indel_deletion	8	0.9391	0.9349	0.944	< 0.001
BRCA|BRCA2|indel_deletion	9	0.9536	0.9494	0.9578	< 0.001
BRCA|BRCA2|indel_deletion	10	0.9629	0.9593	0.9666	< 0.001
BRCA|BRCA2|indel_deletion	11	0.9678	0.965	0.9716	< 0.001
BRCA|BRCA2|indel_deletion	12	0.975	0.9722	0.9781	< 0.001
BRCA|BRCA2|indel_deletion	13	0.9794	0.9768	0.9822	< 0.001
BRCA|BRCA2|indel_deletion	14	0.981	0.9786	0.9837	< 0.001
BRCA|BRCA2|indel_deletion	15	0.9829	0.9806	0.9855	< 0.001
BRCA|BRCA2|indel_deletion	16	0.9844	0.9822	0.9869	< 0.001
BRCA|BRCA2|indel_insertion	1	0.5376	0.5279	0.5473	< 0.001
BRCA|BRCA2|indel_insertion	2	0.4863	0.476	0.4965	< 0.001
BRCA|BRCA2|indel_insertion	3	0.448	0.4427	0.4585	< 0.001
BRCA|BRCA2|indel_insertion	4	0.4392	0.434	0.4493	< 0.001
BRCA|BRCA2|indel_insertion	5	0.4392	0.431	0.4493	< 0.001
BRCA|BRCA2|indel_insertion	6	0.4392	0.4297	0.4493	< 0.001
BRCA|BRCA2|indel_insertion	7	0.4392	0.4295	0.4493	< 0.001
BRCA|BRCA2|indel_insertion	8	0.4392	0.4295	0.4493	< 0.001
BRCA|BRCA2|indel_insertion	9	0.4392	0.4295	0.4493	< 0.001
BRCA|BRCA2|indel_insertion	10	0.4392	0.4295	0.4493	< 0.001
BRCA|BRCA2|indel_insertion	11	0.4392	0.4295	0.4493	< 0.001
BRCA|BRCA2|indel_insertion	12	0.4392	0.4295	0.4493	< 0.001
BRCA|BRCA2|indel_insertion	13	0.4392	0.4295	0.4493	< 0.001
BRCA|BRCA2|indel_insertion	14	0.4392	0.4295	0.4493	< 0.001
BRCA|BRCA2|indel_insertion	15	0.4392	0.4295	0.4493	< 0.001
BRCA|BRCA2|indel_insertion	16	0.4392	0.4295	0.4493	< 0.001
BRCA|BRCA2|indelseg_deletion	1	0.5164	0.5067	0.5267	< 0.001
BRCA|BRCA2|indelseg_deletion	2	0.441	0.4313	0.4511	< 0.001
BRCA|BRCA2|indelseg_deletion	3	0.4407	0.4309	0.4508	< 0.001
BRCA|BRCA2|indelseg_deletion	4	0.4403	0.4306	0.4504	< 0.001
BRCA|BRCA2|indelseg_deletion	5	0.4401	0.4304	0.4503	< 0.001
BRCA|BRCA2|indelseg_deletion	6	0.4401	0.4304	0.4502	< 0.001
BRCA|BRCA2|indelseg_deletion	7	0.44	0.4304	0.45	< 0.001
BRCA|BRCA2|indelseg_deletion	8	0.4399	0.4303	0.4499	< 0.001
BRCA|BRCA2|indelseg_deletion	9	0.4399	0.4303	0.4499	< 0.001
BRCA|BRCA2|indelseg_deletion	10	0.4399	0.4302	0.4499	< 0.001
BRCA|BRCA2|indelseg_deletion	11	0.4399	0.4302	0.4498	< 0.001
BRCA|BRCA2|indelseg_deletion	12	0.4399	0.4302	0.4498	< 0.001
BRCA|BRCA2|indelseg_deletion	13	0.4398	0.4301	0.4498	< 0.001
BRCA|BRCA2|indelseg_deletion	14	0.4398	0.4301	0.4498	< 0.001
BRCA|BRCA2|indelseg_deletion	15	0.4398	0.4301	0.4497	< 0.001
BRCA|BRCA2|indelseg_deletion	16	0.4398	0.4302	0.4498	< 0.001
BRCA|BRCA2|indelseg_insertion	1	0.5487	0.5387	0.5584	< 0.001
BRCA|BRCA2|indelseg_insertion	2	0.5313	0.5215	0.5414	< 0.001
BRCA|BRCA2|indelseg_insertion	3	0.5188	0.509	0.5291	< 0.001
BRCA|BRCA2|indelseg_insertion	4	0.5085	0.4986	0.5188	< 0.001
BRCA|BRCA2|indelseg_insertion	5	0.5004	0.4901	0.5105	< 0.001
BRCA|BRCA2|indelseg_insertion	6	0.4933	0.483	0.5033	< 0.001
BRCA|BRCA2|indelseg_insertion	7	0.4861	0.4754	0.4961	< 0.001
BRCA|BRCA2|indelseg_insertion	8	0.4786	0.4684	0.4889	< 0.001
BRCA|BRCA2|indelseg_insertion	9	0.4732	0.4625	0.4831	< 0.001
BRCA|BRCA2|indelseg_insertion	10	0.4672	0.4567	0.4777	< 0.001
BRCA|BRCA2|indelseg_insertion	11	0.4617	0.4518	0.4721	< 0.001
BRCA|BRCA2|indelseg_insertion	12	0.457	0.4483	0.4673	< 0.001
BRCA|BRCA2|indelseg_insertion	13	0.4526	0.4453	0.4628	< 0.001
BRCA|BRCA2|indelseg_insertion	14	0.4486	0.4426	0.4589	< 0.001
BRCA|BRCA2|indelseg_insertion	15	0.4447	0.4405	0.4548	< 0.001
BRCA|BRCA2|indelseg_insertion	16	0.44	0.4382	0.4511	< 0.001
BRCA|BRCA2|snv	1	0.5329	0.5229	0.5429	< 0.001
BRCA|BRCA2|snv	2	0.4646	0.4568	0.475	< 0.001
BRCA|BRCA2|snv	3	0.4521	0.4423	0.4626	< 0.001
BRCA|BRCA2|snv	4	0.4557	0.4459	0.4658	< 0.001
BRCA|BRCA2|snv	5	0.4586	0.4489	0.4687	< 0.001
BRCA|BRCA2|snv	6	0.461	0.4511	0.4712	< 0.001
BRCA|BRCA2|snv	7	0.4638	0.4538	0.4741	< 0.001
BRCA|BRCA2|snv	8	0.4661	0.4561	0.4763	< 0.001
BRCA|BRCA2|snv	9	0.4678	0.4578	0.478	< 0.001
BRCA|BRCA2|snv	10	0.4697	0.4598	0.4798	< 0.001
BRCA|BRCA2|snv	11	0.4716	0.4618	0.4819	< 0.001
BRCA|BRCA2|snv	12	0.4738	0.4639	0.4839	< 0.001
BRCA|BRCA2|snv	13	0.4753	0.4654	0.4856	< 0.001
BRCA|BRCA2|snv	14	0.4771	0.4673	0.4873	< 0.001
BRCA|BRCA2|snv	15	0.4782	0.4688	0.4888	< 0.001
BRCA|BRCA2|snv	16	0.4796	0.4705	0.4902	< 0.001
OV|BRCA1|amplification	1	0.5413	0.5314	0.5512	< 0.001
OV|BRCA1|amplification	2	0.5379	0.528	0.5478	< 0.001
OV|BRCA1|amplification	3	0.5355	0.5258	0.5456	< 0.001
OV|BRCA1|amplification	4	0.534	0.5242	0.5441	< 0.001
OV|BRCA1|amplification	5	0.5331	0.5235	0.5434	< 0.001
OV|BRCA1|amplification	6	0.5327	0.5229	0.5429	< 0.001
OV|BRCA1|amplification	7	0.5324	0.5225	0.5425	< 0.001
OV|BRCA1|amplification	8	0.5321	0.5223	0.5422	< 0.001
OV|BRCA1|amplification	9	0.5317	0.5219	0.5417	< 0.001
OV|BRCA1|amplification	10	0.5316	0.5217	0.5416	< 0.001
OV|BRCA1|amplification	11	0.5315	0.5215	0.5414	< 0.001
OV|BRCA1|amplification	12	0.5314	0.5214	0.5414	< 0.001
OV|BRCA1|amplification	13	0.5313	0.5213	0.5412	< 0.001
OV|BRCA1|amplification	14	0.5309	0.521	0.5408	< 0.001
OV|BRCA1|amplification	15	0.5309	0.521	0.5408	< 0.001
OV|BRCA1|amplification	16	0.5305	0.5207	0.5405	< 0.001
OV|BRCA1|amplificationseg	1	0.5417	0.5319	0.5517	< 0.001
OV|BRCA1|amplificationseg	2	0.5402	0.5305	0.5503	< 0.001
OV|BRCA1|amplificationseg	3	0.5396	0.5298	0.5496	< 0.001
OV|BRCA1|amplificationseg	4	0.5389	0.5292	0.5491	< 0.001
OV|BRCA1|amplificationseg	5	0.5385	0.5288	0.5486	< 0.001
OV|BRCA1|amplificationseg	6	0.5381	0.5283	0.5481	< 0.001
OV|BRCA1|amplificationseg	7	0.5377	0.528	0.5477	< 0.001
OV|BRCA1|amplificationseg	8	0.5374	0.5276	0.5473	< 0.001
OV|BRCA1|amplificationseg	9	0.5371	0.5274	0.5471	< 0.001
OV|BRCA1|amplificationseg	10	0.5369	0.5272	0.5469	< 0.001
OV|BRCA1|amplificationseg	11	0.5368	0.5271	0.5468	< 0.001
OV|BRCA1|amplificationseg	12	0.5367	0.5269	0.5467	< 0.001
OV|BRCA1|amplificationseg	13	0.5365	0.5267	0.5464	< 0.001
OV|BRCA1|amplificationseg	14	0.5363	0.5266	0.5463	< 0.001
OV|BRCA1|amplificationseg	15	0.5362	0.5265	0.5462	< 0.001
OV|BRCA1|amplificationseg	16	0.5361	0.5264	0.5461	< 0.001
OV|BRCA1|cna	1	0.5423	0.5324	0.5522	< 0.001
OV|BRCA1|cna	2	0.5416	0.5317	0.5515	< 0.001
OV|BRCA1|cna	3	0.5412	0.5314	0.5512	< 0.001
OV|BRCA1|cna	4	0.541	0.5311	0.5509	< 0.001
OV|BRCA1|cna	5	0.5406	0.5307	0.5505	< 0.001
OV|BRCA1|cna	6	0.5404	0.5306	0.5504	< 0.001
OV|BRCA1|cna	7	0.5404	0.5305	0.5503	< 0.001
OV|BRCA1|cna	8	0.5403	0.5305	0.5502	< 0.001
OV|BRCA1|cna	9	0.5401	0.5302	0.55	< 0.001
OV|BRCA1|cna	10	0.5399	0.53	0.5499	< 0.001
OV|BRCA1|cna	11	0.5398	0.5299	0.5498	< 0.001
OV|BRCA1|cna	12	0.5397	0.5298	0.5497	< 0.001
OV|BRCA1|cna	13	0.5395	0.5297	0.5495	< 0.001
OV|BRCA1|cna	14	0.5394	0.5297	0.5494	< 0.001
OV|BRCA1|cna	15	0.5393	0.5296	0.5493	< 0.001
OV|BRCA1|cna	16	0.5392	0.5296	0.5493	< 0.001
OV|BRCA1|cnaseg	1	0.542	0.532	0.552	< 0.001
OV|BRCA1|cnaseg	2	0.5408	0.5311	0.5508	< 0.001
OV|BRCA1|cnaseg	3	0.5401	0.5302	0.5501	< 0.001
OV|BRCA1|cnaseg	4	0.5395	0.5297	0.5495	< 0.001
OV|BRCA1|cnaseg	5	0.539	0.5292	0.549	< 0.001
OV|BRCA1|cnaseg	6	0.5385	0.5286	0.5486	< 0.001
OV|BRCA1|cnaseg	7	0.5382	0.5284	0.5482	< 0.001
OV|BRCA1|cnaseg	8	0.5377	0.528	0.5478	< 0.001
OV|BRCA1|cnaseg	9	0.5376	0.5278	0.5476	< 0.001
OV|BRCA1|cnaseg	10	0.5375	0.5277	0.5474	< 0.001
OV|BRCA1|cnaseg	11	0.5372	0.5274	0.5472	< 0.001
OV|BRCA1|cnaseg	12	0.5371	0.5274	0.5471	< 0.001
OV|BRCA1|cnaseg	13	0.5369	0.527	0.5469	< 0.001
OV|BRCA1|cnaseg	14	0.5368	0.5269	0.5467	< 0.001
OV|BRCA1|cnaseg	15	0.5367	0.5268	0.5467	< 0.001
OV|BRCA1|cnaseg	16	0.5365	0.5265	0.5464	< 0.001
OV|BRCA1|deletion	1	0.5297	0.5199	0.5398	< 0.001
OV|BRCA1|deletion	2	0.4559	0.4461	0.4659	< 0.001
OV|BRCA1|deletion	3	0.4558	0.446	0.4658	< 0.001
OV|BRCA1|deletion	4	0.4558	0.446	0.4658	< 0.001
OV|BRCA1|deletion	5	0.4558	0.446	0.4658	< 0.001
OV|BRCA1|deletion	6	0.4558	0.446	0.4658	< 0.001
OV|BRCA1|deletion	7	0.4558	0.446	0.4658	< 0.001
OV|BRCA1|deletion	8	0.4558	0.446	0.4658	< 0.001
OV|BRCA1|deletion	9	0.4558	0.4486	0.4662	< 0.001
OV|BRCA1|deletion	10	0.5006	0.4897	0.5113	< 0.001
OV|BRCA1|deletion	11	0.53	0.5198	0.54	< 0.001
OV|BRCA1|deletion	12	0.5498	0.5399	0.5599	< 0.001
OV|BRCA1|deletion	13	0.5747	0.5643	0.5853	< 0.001
OV|BRCA1|deletion	14	0.5972	0.587	0.6071	< 0.001
OV|BRCA1|deletion	15	0.6153	0.6054	0.6249	< 0.001
OV|BRCA1|deletion	16	0.6283	0.6186	0.638	< 0.001
OV|BRCA1|deletionseg	1	0.539	0.5292	0.5489	< 0.001
OV|BRCA1|deletionseg	2	0.5268	0.5172	0.537	< 0.001
OV|BRCA1|deletionseg	3	0.5129	0.5031	0.5229	< 0.001
OV|BRCA1|deletionseg	4	0.4998	0.4899	0.5099	< 0.001
OV|BRCA1|deletionseg	5	0.4883	0.4785	0.4987	< 0.001
OV|BRCA1|deletionseg	6	0.4768	0.4676	0.4872	< 0.001
OV|BRCA1|deletionseg	7	0.466	0.4602	0.4762	< 0.001
OV|BRCA1|deletionseg	8	0.456	0.4546	0.4675	< 0.001
OV|BRCA1|deletionseg	9	0.456	0.4495	0.466	< 0.001
OV|BRCA1|deletionseg	10	0.456	0.4463	0.466	< 0.001
OV|BRCA1|deletionseg	11	0.456	0.4462	0.466	< 0.001
OV|BRCA1|deletionseg	12	0.456	0.4462	0.466	< 0.001
OV|BRCA1|deletionseg	13	0.456	0.4462	0.466	< 0.001
OV|BRCA1|deletionseg	14	0.456	0.4462	0.466	< 0.001
OV|BRCA1|deletionseg	15	0.456	0.4462	0.466	< 0.001
OV|BRCA1|deletionseg	16	0.456	0.4462	0.466	< 0.001
OV|BRCA1|indel_deletion	1	0.5367	0.5269	0.5467	< 0.001
OV|BRCA1|indel_deletion	2	0.5117	0.5018	0.522	< 0.001
OV|BRCA1|indel_deletion	3	0.4814	0.4714	0.4917	< 0.001
OV|BRCA1|indel_deletion	4	0.4572	0.4549	0.4681	< 0.001
OV|BRCA1|indel_deletion	5	0.4572	0.4475	0.4673	< 0.001
OV|BRCA1|indel_deletion	6	0.4572	0.4475	0.4673	< 0.001
OV|BRCA1|indel_deletion	7	0.4572	0.4475	0.4673	< 0.001
OV|BRCA1|indel_deletion	8	0.4572	0.4475	0.4674	< 0.001
OV|BRCA1|indel_deletion	9	0.4572	0.4475	0.4674	< 0.001
OV|BRCA1|indel_deletion	10	0.4573	0.4476	0.4676	< 0.001
OV|BRCA1|indel_deletion	11	0.4573	0.4476	0.4676	< 0.001
OV|BRCA1|indel_deletion	12	0.4573	0.4477	0.4676	< 0.001
OV|BRCA1|indel_deletion	13	0.4573	0.4478	0.4676	< 0.001
OV|BRCA1|indel_deletion	14	0.4573	0.4478	0.4676	< 0.001
OV|BRCA1|indel_deletion	15	0.4573	0.4478	0.4677	< 0.001
OV|BRCA1|indel_deletion	16	0.4574	0.4478	0.4677	< 0.001
OV|BRCA1|indel_insertion	1	0.539	0.5288	0.5494	< 0.001
OV|BRCA1|indel_insertion	2	0.5281	0.5181	0.5386	< 0.001
OV|BRCA1|indel_insertion	3	0.5184	0.5084	0.5288	< 0.001
OV|BRCA1|indel_insertion	4	0.5102	0.5001	0.5207	< 0.001
OV|BRCA1|indel_insertion	5	0.5033	0.4932	0.5139	< 0.001
OV|BRCA1|indel_insertion	6	0.4969	0.4871	0.5077	< 0.001
OV|BRCA1|indel_insertion	7	0.4922	0.4818	0.5026	< 0.001
OV|BRCA1|indel_insertion	8	0.4877	0.4772	0.4978	< 0.001
OV|BRCA1|indel_insertion	9	0.4821	0.4721	0.4927	< 0.001
OV|BRCA1|indel_insertion	10	0.477	0.4675	0.4876	< 0.001
OV|BRCA1|indel_insertion	11	0.4725	0.4646	0.4832	< 0.001
OV|BRCA1|indel_insertion	12	0.4688	0.4619	0.4795	< 0.001
OV|BRCA1|indel_insertion	13	0.464	0.4593	0.4747	< 0.001
OV|BRCA1|indel_insertion	14	0.4612	0.4575	0.4718	< 0.001
OV|BRCA1|indel_insertion	15	0.4585	0.4559	0.4694	< 0.001
OV|BRCA1|indel_insertion	16	0.4558	0.454	0.4669	< 0.001
OV|BRCA1|indelseg_deletion	1	0.5402	0.5304	0.5502	< 0.001
OV|BRCA1|indelseg_deletion	2	0.5346	0.5247	0.5445	< 0.001
OV|BRCA1|indelseg_deletion	3	0.5282	0.5185	0.5384	< 0.001
OV|BRCA1|indelseg_deletion	4	0.5229	0.5134	0.5333	< 0.001
OV|BRCA1|indelseg_deletion	5	0.518	0.5084	0.5283	< 0.001
OV|BRCA1|indelseg_deletion	6	0.5137	0.5042	0.5241	< 0.001
OV|BRCA1|indelseg_deletion	7	0.5103	0.5005	0.5204	< 0.001
OV|BRCA1|indelseg_deletion	8	0.5072	0.4971	0.5171	< 0.001
OV|BRCA1|indelseg_deletion	9	0.5035	0.4935	0.5135	< 0.001
OV|BRCA1|indelseg_deletion	10	0.501	0.491	0.5109	< 0.001
OV|BRCA1|indelseg_deletion	11	0.4981	0.4881	0.508	< 0.001
OV|BRCA1|indelseg_deletion	12	0.4948	0.4848	0.5049	< 0.001
OV|BRCA1|indelseg_deletion	13	0.4918	0.4819	0.5021	< 0.001
OV|BRCA1|indelseg_deletion	14	0.4892	0.4791	0.4995	< 0.001
OV|BRCA1|indelseg_deletion	15	0.4865	0.4765	0.4971	< 0.001
OV|BRCA1|indelseg_deletion	16	0.4847	0.4746	0.4952	< 0.001
OV|BRCA1|indelseg_insertion	1	0.5396	0.5298	0.5496	< 0.001
OV|BRCA1|indelseg_insertion	2	0.5314	0.5217	0.5414	< 0.001
OV|BRCA1|indelseg_insertion	3	0.5245	0.5147	0.5347	< 0.001
OV|BRCA1|indelseg_insertion	4	0.5171	0.5076	0.5276	< 0.001
OV|BRCA1|indelseg_insertion	5	0.5116	0.502	0.522	< 0.001
OV|BRCA1|indelseg_insertion	6	0.5075	0.4975	0.5177	< 0.001
OV|BRCA1|indelseg_insertion	7	0.5035	0.4935	0.5136	< 0.001
OV|BRCA1|indelseg_insertion	8	0.4998	0.4896	0.5097	< 0.001
OV|BRCA1|indelseg_insertion	9	0.4963	0.4863	0.5063	< 0.001
OV|BRCA1|indelseg_insertion	10	0.4934	0.4831	0.5033	< 0.001
OV|BRCA1|indelseg_insertion	11	0.4902	0.4796	0.5	< 0.001
OV|BRCA1|indelseg_insertion	12	0.4865	0.476	0.4966	< 0.001
OV|BRCA1|indelseg_insertion	13	0.4817	0.4717	0.4922	< 0.001
OV|BRCA1|indelseg_insertion	14	0.4786	0.469	0.4891	< 0.001
OV|BRCA1|indelseg_insertion	15	0.4762	0.4671	0.4869	< 0.001
OV|BRCA1|indelseg_insertion	16	0.4736	0.4651	0.484	< 0.001
OV|BRCA1|snv	1	0.5414	0.5315	0.5514	< 0.001
OV|BRCA1|snv	2	0.5382	0.5283	0.5481	< 0.001
OV|BRCA1|snv	3	0.536	0.5261	0.5458	< 0.001
OV|BRCA1|snv	4	0.5337	0.5239	0.5435	< 0.001
OV|BRCA1|snv	5	0.5313	0.5215	0.5413	< 0.001
OV|BRCA1|snv	6	0.5293	0.5195	0.5394	< 0.001
OV|BRCA1|snv	7	0.5277	0.5178	0.5378	< 0.001
OV|BRCA1|snv	8	0.5261	0.5163	0.5361	< 0.001
OV|BRCA1|snv	9	0.5242	0.5145	0.5343	< 0.001
OV|BRCA1|snv	10	0.5224	0.5126	0.5323	< 0.001
OV|BRCA1|snv	11	0.5204	0.5106	0.5307	< 0.001
OV|BRCA1|snv	12	0.5192	0.5092	0.5294	< 0.001
OV|BRCA1|snv	13	0.5175	0.5078	0.5278	< 0.001
OV|BRCA1|snv	14	0.5161	0.5063	0.5261	< 0.001
OV|BRCA1|snv	15	0.5148	0.505	0.5249	< 0.001
OV|BRCA1|snv	16	0.5134	0.5036	0.5236	< 0.001
OV|BRCA2|amplification	1	0.5141	0.504	0.5238	< 0.001
OV|BRCA2|amplification	2	0.5027	0.4929	0.5127	< 0.001
OV|BRCA2|amplification	3	0.4931	0.4865	0.5032	< 0.001
OV|BRCA2|amplification	4	0.4852	0.4823	0.4958	< 0.001
OV|BRCA2|amplification	5	0.4815	0.4799	0.4923	< 0.001
OV|BRCA2|amplification	6	0.4795	0.4781	0.4902	< 0.001
OV|BRCA2|amplification	7	0.4795	0.4764	0.4895	< 0.001
OV|BRCA2|amplification	8	0.4795	0.4752	0.4894	< 0.001
OV|BRCA2|amplification	9	0.4795	0.4741	0.4894	< 0.001
OV|BRCA2|amplification	10	0.4795	0.4731	0.4894	< 0.001
OV|BRCA2|amplification	11	0.4795	0.4723	0.4894	< 0.001
OV|BRCA2|amplification	12	0.4795	0.4716	0.4894	< 0.001
OV|BRCA2|amplification	13	0.4795	0.4708	0.4894	< 0.001
OV|BRCA2|amplification	14	0.4795	0.4704	0.4894	< 0.001
OV|BRCA2|amplification	15	0.4795	0.4701	0.4894	< 0.001
OV|BRCA2|amplification	16	0.4795	0.4699	0.4894	< 0.001
OV|BRCA2|amplificationseg	1	0.5169	0.507	0.5266	< 0.001
OV|BRCA2|amplificationseg	2	0.5142	0.5043	0.5241	< 0.001
OV|BRCA2|amplificationseg	3	0.5122	0.5023	0.5222	< 0.001
OV|BRCA2|amplificationseg	4	0.5107	0.5007	0.5206	< 0.001
OV|BRCA2|amplificationseg	5	0.5096	0.4997	0.5196	< 0.001
OV|BRCA2|amplificationseg	6	0.5086	0.4987	0.5186	< 0.001
OV|BRCA2|amplificationseg	7	0.5081	0.4981	0.518	< 0.001
OV|BRCA2|amplificationseg	8	0.5074	0.4973	0.5173	< 0.001
OV|BRCA2|amplificationseg	9	0.5064	0.4965	0.5164	< 0.001
OV|BRCA2|amplificationseg	10	0.5059	0.4959	0.516	< 0.001
OV|BRCA2|amplificationseg	11	0.5054	0.4953	0.5154	< 0.001
OV|BRCA2|amplificationseg	12	0.5049	0.4948	0.5148	< 0.001
OV|BRCA2|amplificationseg	13	0.5041	0.4942	0.5141	< 0.001
OV|BRCA2|amplificationseg	14	0.5034	0.4936	0.5134	< 0.001
OV|BRCA2|amplificationseg	15	0.5027	0.4932	0.5129	< 0.001
OV|BRCA2|amplificationseg	16	0.5022	0.4927	0.5124	< 0.001
OV|BRCA2|cna	1	0.5171	0.5072	0.5269	< 0.001
OV|BRCA2|cna	2	0.5145	0.5047	0.5243	< 0.001
OV|BRCA2|cna	3	0.5126	0.5027	0.5225	< 0.001
OV|BRCA2|cna	4	0.5111	0.5011	0.521	< 0.001
OV|BRCA2|cna	5	0.51	0.5	0.52	< 0.001
OV|BRCA2|cna	6	0.509	0.4991	0.519	< 0.001
OV|BRCA2|cna	7	0.5085	0.4985	0.5183	< 0.001
OV|BRCA2|cna	8	0.5071	0.4973	0.5172	< 0.001
OV|BRCA2|cna	9	0.5067	0.4968	0.5166	< 0.001
OV|BRCA2|cna	10	0.5062	0.4961	0.516	< 0.001
OV|BRCA2|cna	11	0.5055	0.4955	0.5153	< 0.001
OV|BRCA2|cna	12	0.5045	0.4947	0.5143	< 0.001
OV|BRCA2|cna	13	0.5037	0.4942	0.5137	< 0.001
OV|BRCA2|cna	14	0.5028	0.4933	0.5128	< 0.001
OV|BRCA2|cna	15	0.5021	0.4927	0.5121	< 0.001
OV|BRCA2|cna	16	0.5015	0.4922	0.5115	< 0.001
OV|BRCA2|cnaseg	1	0.5178	0.5078	0.5277	< 0.001
OV|BRCA2|cnaseg	2	0.5165	0.5065	0.5263	< 0.001
OV|BRCA2|cnaseg	3	0.5156	0.5055	0.5254	< 0.001
OV|BRCA2|cnaseg	4	0.5151	0.505	0.5249	< 0.001
OV|BRCA2|cnaseg	5	0.5146	0.5046	0.5245	< 0.001
OV|BRCA2|cnaseg	6	0.514	0.504	0.5239	< 0.001
OV|BRCA2|cnaseg	7	0.5136	0.5036	0.5235	< 0.001
OV|BRCA2|cnaseg	8	0.5134	0.5033	0.5233	< 0.001
OV|BRCA2|cnaseg	9	0.513	0.5029	0.5229	< 0.001
OV|BRCA2|cnaseg	10	0.5127	0.5027	0.5226	< 0.001
OV|BRCA2|cnaseg	11	0.5126	0.5025	0.5225	< 0.001
OV|BRCA2|cnaseg	12	0.5122	0.5022	0.5222	< 0.001
OV|BRCA2|cnaseg	13	0.5119	0.502	0.522	< 0.001
OV|BRCA2|cnaseg	14	0.5117	0.5018	0.5218	< 0.001
OV|BRCA2|cnaseg	15	0.5115	0.5016	0.5216	< 0.001
OV|BRCA2|cnaseg	16	0.5114	0.5014	0.5214	< 0.001
OV|BRCA2|deletion	1	0.5039	0.4942	0.5138	< 0.001
OV|BRCA2|deletion	2	0.4796	0.4698	0.4896	< 0.001
OV|BRCA2|deletion	3	0.4795	0.4697	0.4895	< 0.001
OV|BRCA2|deletion	4	0.4795	0.4696	0.4894	< 0.001
OV|BRCA2|deletion	5	0.4795	0.4696	0.4894	< 0.001
OV|BRCA2|deletion	6	0.4795	0.4696	0.4894	< 0.001
OV|BRCA2|deletion	7	0.4795	0.4696	0.4894	< 0.001
OV|BRCA2|deletion	8	0.4795	0.4696	0.4894	< 0.001
OV|BRCA2|deletion	9	0.4795	0.4696	0.4894	< 0.001
OV|BRCA2|deletion	10	0.4795	0.4696	0.4894	< 0.001
OV|BRCA2|deletion	11	0.4795	0.4696	0.4894	< 0.001
OV|BRCA2|deletion	12	0.4795	0.4696	0.4894	< 0.001
OV|BRCA2|deletion	13	0.4795	0.4696	0.4894	< 0.001
OV|BRCA2|deletion	14	0.4795	0.4696	0.4894	< 0.001
OV|BRCA2|deletion	15	0.4795	0.4696	0.4894	< 0.001
OV|BRCA2|deletion	16	0.4795	0.4696	0.4894	< 0.001
OV|BRCA2|deletionseg	1	0.5153	0.5053	0.525	< 0.001
OV|BRCA2|deletionseg	2	0.507	0.4973	0.5169	< 0.001
OV|BRCA2|deletionseg	3	0.5013	0.4919	0.5113	< 0.001
OV|BRCA2|deletionseg	4	0.4959	0.4881	0.5059	< 0.001
OV|BRCA2|deletionseg	5	0.4906	0.4851	0.5008	< 0.001
OV|BRCA2|deletionseg	6	0.4861	0.4827	0.4965	< 0.001
OV|BRCA2|deletionseg	7	0.4834	0.481	0.4937	< 0.001
OV|BRCA2|deletionseg	8	0.4803	0.4795	0.4916	< 0.001
OV|BRCA2|deletionseg	9	0.4795	0.4781	0.4902	< 0.001
OV|BRCA2|deletionseg	10	0.4795	0.4771	0.4896	< 0.001
OV|BRCA2|deletionseg	11	0.4795	0.4764	0.4895	< 0.001
OV|BRCA2|deletionseg	12	0.4795	0.4752	0.4894	< 0.001
OV|BRCA2|deletionseg	13	0.4795	0.4739	0.4894	< 0.001
OV|BRCA2|deletionseg	14	0.4795	0.473	0.4894	< 0.001
OV|BRCA2|deletionseg	15	0.4795	0.4724	0.4894	< 0.001
OV|BRCA2|deletionseg	16	0.4795	0.4718	0.4894	< 0.001
OV|BRCA2|indel_deletion	1	0.501	0.4923	0.511	< 0.001
OV|BRCA2|indel_deletion	2	0.4831	0.4736	0.4933	< 0.001
OV|BRCA2|indel_deletion	3	0.4844	0.4748	0.4946	< 0.001
OV|BRCA2|indel_deletion	4	0.4856	0.476	0.4958	< 0.001
OV|BRCA2|indel_deletion	5	0.4865	0.4769	0.4968	< 0.001
OV|BRCA2|indel_deletion	6	0.4874	0.4778	0.4976	< 0.001
OV|BRCA2|indel_deletion	7	0.4881	0.4787	0.4985	< 0.001
OV|BRCA2|indel_deletion	8	0.4888	0.4799	0.4998	< 0.001
OV|BRCA2|indel_deletion	9	0.4912	0.4818	0.5019	< 0.001
OV|BRCA2|indel_deletion	10	0.4927	0.4838	0.5041	< 0.001
OV|BRCA2|indel_deletion	11	0.4973	0.4886	0.5096	< 0.001
OV|BRCA2|indel_deletion	12	0.5094	0.4996	0.5214	< 0.001
OV|BRCA2|indel_deletion	13	0.5308	0.5209	0.5434	< 0.001
OV|BRCA2|indel_deletion	14	0.5572	0.546	0.5687	< 0.001
OV|BRCA2|indel_deletion	15	0.5806	0.5696	0.5921	< 0.001
OV|BRCA2|indel_deletion	16	0.6011	0.5905	0.6122	< 0.001
OV|BRCA2|indel_insertion	1	0.5109	0.5012	0.5211	< 0.001
OV|BRCA2|indel_insertion	2	0.4902	0.4848	0.5006	< 0.001
OV|BRCA2|indel_insertion	3	0.4795	0.4762	0.4894	< 0.001
OV|BRCA2|indel_insertion	4	0.4795	0.4705	0.4893	< 0.001
OV|BRCA2|indel_insertion	5	0.4795	0.4694	0.4893	< 0.001
OV|BRCA2|indel_insertion	6	0.4795	0.4694	0.4893	< 0.001
OV|BRCA2|indel_insertion	7	0.4795	0.4694	0.4893	< 0.001
OV|BRCA2|indel_insertion	8	0.4795	0.4694	0.4893	< 0.001
OV|BRCA2|indel_insertion	9	0.4795	0.4694	0.4893	< 0.001
OV|BRCA2|indel_insertion	10	0.4795	0.4694	0.4893	< 0.001
OV|BRCA2|indel_insertion	11	0.4795	0.4694	0.4893	< 0.001
OV|BRCA2|indel_insertion	12	0.4795	0.4694	0.4893	< 0.001
OV|BRCA2|indel_insertion	13	0.4795	0.4694	0.4893	< 0.001
OV|BRCA2|indel_insertion	14	0.4795	0.4694	0.4893	< 0.001
OV|BRCA2|indel_insertion	15	0.4795	0.4694	0.4893	< 0.001
OV|BRCA2|indel_insertion	16	0.4795	0.4694	0.4893	< 0.001
OV|BRCA2|indelseg_deletion	1	0.5136	0.5036	0.5235	< 0.001
OV|BRCA2|indelseg_deletion	2	0.4988	0.491	0.5088	< 0.001
OV|BRCA2|indelseg_deletion	3	0.4826	0.4815	0.4937	< 0.001
OV|BRCA2|indelseg_deletion	4	0.4814	0.4744	0.4915	< 0.001
OV|BRCA2|indelseg_deletion	5	0.4814	0.4715	0.4915	< 0.001
OV|BRCA2|indelseg_deletion	6	0.4814	0.4716	0.4915	< 0.001
OV|BRCA2|indelseg_deletion	7	0.4814	0.4716	0.4915	< 0.001
OV|BRCA2|indelseg_deletion	8	0.4814	0.4716	0.4915	< 0.001
OV|BRCA2|indelseg_deletion	9	0.4814	0.4716	0.4915	< 0.001
OV|BRCA2|indelseg_deletion	10	0.4814	0.4716	0.4915	< 0.001
OV|BRCA2|indelseg_deletion	11	0.4814	0.4716	0.4915	< 0.001
OV|BRCA2|indelseg_deletion	12	0.4814	0.4716	0.4915	< 0.001
OV|BRCA2|indelseg_deletion	13	0.4814	0.4716	0.4915	< 0.001
OV|BRCA2|indelseg_deletion	14	0.4814	0.4716	0.4915	< 0.001
OV|BRCA2|indelseg_deletion	15	0.4814	0.4716	0.4915	< 0.001
OV|BRCA2|indelseg_deletion	16	0.4814	0.4716	0.4915	< 0.001
OV|BRCA2|indelseg_insertion	1	0.5152	0.5052	0.5249	< 0.001
OV|BRCA2|indelseg_insertion	2	0.5064	0.4966	0.5164	< 0.001
OV|BRCA2|indelseg_insertion	3	0.4994	0.4904	0.5094	< 0.001
OV|BRCA2|indelseg_insertion	4	0.4927	0.4862	0.5028	< 0.001
OV|BRCA2|indelseg_insertion	5	0.4865	0.4828	0.4966	< 0.001
OV|BRCA2|indelseg_insertion	6	0.483	0.4806	0.4933	< 0.001
OV|BRCA2|indelseg_insertion	7	0.4795	0.4781	0.49	< 0.001
OV|BRCA2|indelseg_insertion	8	0.4795	0.476	0.4895	< 0.001
OV|BRCA2|indelseg_insertion	9	0.4795	0.4738	0.4894	< 0.001
OV|BRCA2|indelseg_insertion	10	0.4795	0.4723	0.4894	< 0.001
OV|BRCA2|indelseg_insertion	11	0.4795	0.471	0.4894	< 0.001
OV|BRCA2|indelseg_insertion	12	0.4795	0.4704	0.4894	< 0.001
OV|BRCA2|indelseg_insertion	13	0.4795	0.4698	0.4894	< 0.001
OV|BRCA2|indelseg_insertion	14	0.4795	0.4696	0.4894	< 0.001
OV|BRCA2|indelseg_insertion	15	0.4795	0.4696	0.4894	< 0.001
OV|BRCA2|indelseg_insertion	16	0.4795	0.4696	0.4894	< 0.001
OV|BRCA2|snv	1	0.5161	0.5061	0.5259	< 0.001
OV|BRCA2|snv	2	0.5104	0.5004	0.5203	< 0.001
OV|BRCA2|snv	3	0.5063	0.4967	0.5162	< 0.001
OV|BRCA2|snv	4	0.5019	0.4931	0.5118	< 0.001
OV|BRCA2|snv	5	0.4972	0.4904	0.5072	< 0.001
OV|BRCA2|snv	6	0.4926	0.4878	0.5025	< 0.001
OV|BRCA2|snv	7	0.4899	0.4864	0.4999	< 0.001
OV|BRCA2|snv	8	0.4866	0.4846	0.4968	< 0.001
OV|BRCA2|snv	9	0.4833	0.4827	0.4945	< 0.001
OV|BRCA2|snv	10	0.4834	0.4812	0.4937	< 0.001
OV|BRCA2|snv	11	0.4835	0.4797	0.4937	< 0.001
OV|BRCA2|snv	12	0.4836	0.4782	0.4938	< 0.001
OV|BRCA2|snv	13	0.4837	0.4772	0.4939	< 0.001
OV|BRCA2|snv	14	0.4837	0.4764	0.4939	< 0.001
OV|BRCA2|snv	15	0.4838	0.4756	0.494	< 0.001
OV|BRCA2|snv	16	0.4839	0.475	0.4941	< 0.001
