# Supplementary material for: Quantifying rate-limiting genetic variation in breast and ovarian tumourigenesis
Source: eBioMedicine. 2026 Feb 21;125:106181. doi: 10.1016/j.ebiom.2026.106181 (PMC12945530; doi:10.1016/j.ebiom.2026.106181)
Supplement: Supplementary Table S5 [file mmc6.xlsx]

## Sheet: Sheet1
	Study	Datatype	Sample ID	Class	Genotype
	Funnell, T., et al. (2022) Single-cell genomic variation induced by mutational processes in cancer PMID: 36289342	scWGS	SA1292	184-hTERT Mammary Epithelial Cells	BRCA1 +/-
			SA1054	184-hTERT Mammary Epithelial Cells	BRCA1 -/-
			SA1188	184-hTERT Mammary Epithelial Cells	BRCA2 +/-
			SA1055	184-hTERT Mammary Epithelial Cells	BRCA2 -/-
			SA1056	184-hTERT Mammary Epithelial Cells	BRCA2 -/-
			SA906a	184-hTERT Mammary Epithelial Cells	TP53 -/-
			SA906b	184-hTERT Mammary Epithelial Cells	TP53 -/-
			SA039	184-hTERT Mammary Epithelial Cells	Wild Type
			SA501	Triple Negative Breast Cancer Tissue	gBRCA1
			SA530	Triple Negative Breast Cancer Tissue	-
			SA535	Triple Negative Breast Cancer Tissue	sBRCA1
			SA604	Triple Negative Breast Cancer Tissue	-
			SA605	Triple Negative Breast Cancer Tissue	-
			SA609	Triple Negative Breast Cancer Tissue	-
			SA610	Triple Negative Breast Cancer Tissue	-
			SA1047	High-Grade Serous Carcinoma	-
			SA1049	High-Grade Serous Carcinoma	-
			SA1050	High-Grade Serous Carcinoma	sBRCA1
			SA1051	High-Grade Serous Carcinoma	-
			SA1052	High-Grade Serous Carcinoma	gBRCA1
			SA1053	High-Grade Serous Carcinoma	-
			SA1091	High-Grade Serous Carcinoma	-
			SA1093	High-Grade Serous Carcinoma	-
			SA1096	High-Grade Serous Carcinoma	-
			SA1162	High-Grade Serous Carcinoma	-
			SA1180	High-Grade Serous Carcinoma	-
			SA1181	High-Grade Serous Carcinoma	-
			SA1182	High-Grade Serous Carcinoma	-
			SA1184	High-Grade Serous Carcinoma	-
			DG1134	High-Grade Serous Carcinoma	-
			DG1197	High-Grade Serous Carcinoma	-
	Pal, B., et al. (2021) https://pubmed.ncbi.nlm.nih.gov/33950524/. ​ PMID: 35322042	scRNA-Seq	TN_B1_0554	Triple Negative Breast Cancer Tissue	gBRCA1 c.5382_5383ins C
			TN_B1_0177	Triple Negative Breast Cancer Tissue	gBRCA1 c.4184del4 in exon 11
			TN_B1_0131	Triple Negative Breast Cancer Tissue	gBRCA1 c.1252G>T
			TN_B1_4031	Triple Negative Breast Cancer Tissue	gBRCA1 c.4484G>T
			TN_0135	Triple Negative Breast Cancer Tissue	-
			TN_0126	Triple Negative Breast Cancer Tissue	-
			TN_0106	Triple Negative Breast Cancer Tissue	-
			TN_0114	Triple Negative Breast Cancer Tissue	-
			N_0019	Premenopausal Normal Breast Tissue	-
			N_0064	Premenopausal Normal Breast Tissue	-
			N_0092	Premenopausal Normal Breast Tissue	-
			N_0093	Premenopausal Normal Breast Tissue	-
			N_0169	Premenopausal Normal Breast Tissue	-
			N_0123	Premenopausal Normal Breast Tissue	-
			N_0233	Premenopausal Normal Breast Tissue	-
			B1_0023	Preneoplastic Normal Breast Tissue	gBRCA1 c.3756-3759delGTCT
			B1_0033	Preneoplastic Normal Breast Tissue	gBRCA1 c.4041-4042delAG
			B1_0090	Preneoplastic Normal Breast Tissue	gBRCA1 c.1102G>T
			B1_0894	Preneoplastic Normal Breast Tissue	gBRCA1 c.2560_2561dupGC
			N_1105_epi	Premenopausal Epithelial Breast Tissue	-

## Sheet: Sheet2
Study	Datatype Analyzed	Sample ID	Class	Genotype	Mutation
Pal, B., et al. (2021) PMID: 35322042	scRNA-Seq	TN_B1_0554	Triple Negative Breast Cancer Tissue	BRCA1 mutation carrier/BRCA1-associated TNBC	c.5382_5383ins C
		TN_B1_0177	Triple Negative Breast Cancer Tissue	BRCA1 mutation carrier/BRCA1-associated TNBC	c.4184del4 in exon 11
		TN_B1_0131	Triple Negative Breast Cancer Tissue	BRCA1 mutation carrier/BRCA1-associated TNBC	c.1252G>T		TNBC info
		TN_B1_4031	Triple Negative Breast Cancer Tissue	BRCA1 mutation carrier/BRCA1-associated TNBC	c.4484G>T		Sample ID	Tumor Type	Mutation
		TN_0135	Triple Negative Breast Cancer Tissue	gBRCA1			TN-B1-0554	TNBC (BRCA1)	c.5382_5383ins C
		TN_0126	Triple Negative Breast Cancer Tissue	gBRCA1			TN-B1-0177	TNBC (BRCA1)	c.4184del4 in exon 11
		TN_0106	Triple Negative Breast Cancer Tissue	gBRCA1			TN-B1-0131	TNBC (BRCA1)	c.1252G>T
		TN_0114	Triple Negative Breast Cancer Tissue	gBRCA1			TN-B1-4031	TNBC (BRCA1)	c.4484G>T
		N-0019	Premenopausal Normal Breast Tissue	WT
		N-0064	Premenopausal Normal Breast Tissue	WT
		N-0092	Premenopausal Normal Breast Tissue	WT
		N-0093	Premenopausal Normal Breast Tissue	WT
		N-0169	Premenopausal Normal Breast Tissue	WT
		N-0123	Premenopausal Normal Breast Tissue	WT
		B1-0023	Preneoplastic Normal Breast Tissue	BRCA1+/−	c.3756-3759delGTCT
		B1-0033	Preneoplastic Normal Breast Tissue	BRCA1+/−	c.4041-4042delAG
		B1-0090	Preneoplastic Normal Breast Tissue	BRCA1+/−	c.1102G>T
		B1-0894	Preneoplastic Normal Breast Tissue	BRCA1+/−	c.2560_2561dupGC
		N_1105_epi	Premenopausal Epithelial Breast Tissue	WT

## Sheet: Sheet3
Study	Datatype	Sample ID	Class	Genotype	Mutation	Age	Chemotherapy	Menopause Group	Current/Past Cancer in Contralateral Breast	Tissue Type
Williams, M.J., et al. (2024) Luminal breast epithelial cells of BRCA1 or BRCA2 mutation carriers and noncarriers harbor common breast cancer copy number alterations. PMID: 39567747	scWGS	B1-43	Luminal Breast Epithelial Cells	BRCA1	5'UTR_EX1del	40	N	Pre	N	benign non-proliferative
		B1-49	Luminal Breast Epithelial Cells	BRCA1	c.2835_2836InsCC (p.Ile946Profs*55)	38	Y	Pre	Y	benign non-proliferative
		B1-6410	Luminal Breast Epithelial Cells	BRCA1	c.2706_2707dup (p.Cys903Tyrfs*98)	44	N/A	Post surgical	N	benign non-proliferative
		B1-6537	Luminal Breast Epithelial Cells	BRCA1	c.5444G>A p.W1815*	38	N	Pre	Y	benign non-proliferative
		B1-6548	Luminal Breast Epithelial Cells	BRCA1-BRCA2	EX19_3'UTRdel (BRCA1), c.3824_3825delTA (BRCA2)	38	N/A	Pre	Y	benign non-proliferative
		B1-6550	Luminal Breast Epithelial Cells	BRCA1	c.4096+1G>A	46	N	Pre	Y	benign non-proliferative
		B2-16	Luminal Breast Epithelial Cells	BRCA2	c.8607del (p.GIn2870Argfs*21)	41	Y	Pre	Y	DCIS
		B2-18	Luminal Breast Epithelial Cells	BRCA2	c.9327_9328insAlu	58	Y	Post non-surgical	N	benign non-proliferative
		B2-21	Luminal Breast Epithelial Cells	BRCA2	c.5576_5579del (p.lle1859Lysfs*3)	51	N	Pre	Y	ALH
		B2-23	Luminal Breast Epithelial Cells	BRCA2	c.5351dupA (p.Asn1784Lysfs)	49	N	Post surgical	N	LCIS
		B2-25	Luminal Breast Epithelial Cells	BRCA2	N/A	49	Y	Post surgical	N	benign non-proliferative
		B2-6532	Luminal Breast Epithelial Cells	BRCA2	c.2214T>A (p.Cys738*)	33	N/A	Pre	N	benign non-proliferative
		WT-6	Luminal Breast Epithelial Cells	WT	WT	40	N/A		N	benign non-proliferative
		WT-62	Luminal Breast Epithelial Cells	WT	N/A	55	N/A	Post surgical	N	benign non-proliferative
		WT-6752	Luminal Breast Epithelial Cells	WT	N/A	49	N/A	Post non-surgical	N	ALH
